# Supplementary material for: Cryo-EM structure of the deltaretroviral intasome in complex with the PP2A regulatory subunit B56γ
Source: Nat Commun. 2020 Oct 7;11:5043. doi: 10.1038/s41467-020-18874-y (PMC7542444; doi:10.1038/s41467-020-18874-y)
Supplement: Supplementary file 4 — Source Data [file 41467_2020_18874_MOESM4_ESM.xlsx]

## Sheet: Figure 2b
Figure 2b
	Replicate 1	Replicate 2	Replicate 3	Replicate 4	Replicate 5
wild type	100	100	100	100	100
L213A	0.0220994	0.202996	0.00648214
P214A	39.3591	45.5314	21.1642	18.9885	30.8394
P215A/P217A	34.5193	20.9579	4.08375	9.29951	14.9483
I216A	0.0220994	0.0877819	1.28346
E218A	10.4751	0.395018	0.00648214
H209A	73.105	69.0349	89.97	85.264
H209A/P211A	0.0220994	0.00548637	10.8996	23.4771

## Sheet: Figure 2c
Figure 2c
		Replicate 1	Replicate 2	Replicate 3	Replicate 4
	wild type	100	100	100	100
	E78A/T81A/H82A	19.5699	27.6282	16.7819	0.00503956
	N83A	21.6953	31.9147	25.949
	R84A	125.045	139.76	40.02392663*	106.007
	R143A	77.2874	47.7668	50.1537
	P148A	37.9621	27.5486	36.2591

## Sheet: Figure 2d
Figure 2d
		Replicate 1	Replicate 2	Replicate 3
	wild type	100	100	100
	L213A	0	0	0
	P214A	71.6649	41.673	57.8404
	P215A/P217A	29.2497	6.29402	8.60908
	I216A	2.3908	0.0418209	0.0529233
	E218A	10.3021	0.0958027	3.14263
	H209A	26.7043	22.5658	17.8972
	H209A/P211A	27.5179	14.9776	20.6282

## Sheet: Figure 2e
Figure 2e
		Replicate 1	Replicate 2	Replicate 3
	wild type	100	100	100
	E78A/T81A/H82A	157.98	189.234	117.107
	N83A	89.6176	53.9361	71.8522
	R84A	141.161	163.493	114.545
	R143A	46.049	48.2353	43.6559
	P148A	91.6576	79.2735	75.6449

## Sheet: Figure 2f
Figure 2f
		Replicate 1	Replicate 2	Replicate 3
	WT	1	1	1
	L213A	1.16071	2.65116	1.56061
	P214A	0.946429	1.34884	1.01515
	P215A/P217A	1.01786	2.25581	1.31818
	I216A	1.30357	2.18605	1.19697
	E218A	2.10714	2.04651	1.27273
	H209A	5.66071		4.56061
	H209A/P211A	1.03571		1.13636

## Sheet: Figure 2g
Figure 2g
		Replicate 1	Replicate 2	Replicate 3
		Compared to WT dIBD	Compared to WT dIBD	Compared to WT dIBD
	WT	1	1	1
	L213A	0.138408	0.133971	0.223176
	P214A	0.32526	0.22488	0.23176
	P215A/P217A	0.190311	0.0813397	0.197425
	I216A	0.103806	0.0382775	0.11588
	E218A	0.0346021	0.00478469	0.141631
	H209A	0.32526	0.287081	0.360515
	H209A/P211A	0.0865052	0.0430622	0.16309

## Sheet: Supplementary Figure 11 
Supplementary Figure 11

## Sheet: Supplementary Figure 13
Supplementary Figure 13
